# Supplementary material for: Intestinal persistence of Bifidobacterium infantis is determined by interaction of host genetics and antibiotic exposure
Source: ISME J. 2024 Jun 19;18(1):wrae107. doi: 10.1093/ismejo/wrae107 (PMC11214156; doi:10.1093/ismejo/wrae107)
Supplement: Supplementary_Table_S4_wrae107 [file supplementary_table_s4_wrae107.xlsx]

## Sheet: Sheet 1
Supplementary Table S4: Glycoside hydrolases (GH) in genome of genera detected in baseline stool or tissue
	GH29	GH95	GH151
Acetatifactor	0	0	0
Adlercreutzia	0	0	0
Alistipes	1	1	0
Anaerofustis	0	0	0
Anaerotruncus	0	0	0
Anaerovoracaceae (Family XIII UCG001)	0	0	0
Anaerovoracaceae (unassigned)	0	0	0
Anaerovoracaceae Family XIII (UCG001)	0	0	0
Angelakisella	0	0	0
Atopobiaceae (unassigned)	0	0	0
Atopostipes	0	0	0
Aureimonas	0	0	0
Bacillaceae (unassigned)	0	0	0
Bacilli (RF39)	0	0	0
Bacteria (unassigned)	0	0	0
Bacteroidales (unassigned)	0	0	0
Bacteroides	1	1	0
Bifidobacterium	1	1	1
Blautia	1	1	1
Butyricicoccus	0	0	0
Candidatus Arthromitus	0	0	0
Candidatus Saccharimonas	0	0	0
Christensenellaceae (uncultured)	0	0	0
Christensenellaceae R7 group	0	0	0
Clostridia (UCG014)	1	0	0
Clostridia (uncultured)	0	0	0
Clostridia unassigned	0	0	0
Clostridia vadinBB60 group	0	0	0
Clostridium sensu stricto 1	0	0	0
Colidextribacter	0	0	0
Corynebacterium	1	0	0
Curtobacterium	1	1	0
Defluviitaleaceae (UCG011)	0	0	0
Dorea	0	0	0
Dubosiella	0	0	0
Eggerthellaceae (DNF00809)	0	0	0
Eggerthellaceae (unassigned)	0	0	0
Eggerthellaceae (uncultured)	0	0	0
Eisenbergiella	0	0	0
Enterorhabdus	0	0	0
Erysipelatoclostridiaceae	0	0	0
Erysipelotrichaceae	0	0	0
Erysipelotrichaceae (unassigned)	0	0	0
Erysipelotrichaceae (uncultured)	0	0	0
Escherichia Shigella	0	0	0
Eubacterium brachy group	0	0	0
Eubacterium coprostanoligenes group	0	0	0
Eubacterium nodatum group	0	0	0
Eubacterium siraeum group	0	0	0
Eubacterium xylanophilum group	0	0	0
Faecalibacterium	0	0	0
Faecalibaculum	0	0	0
Fusicatenibacter	0	0	0
Gastranaerophilales	0	0	0
Gordonibacter	0	0	0
Harryflintia	0	0	0
Incertae Sedis	0	0	0
Intestinimonas	0	0	0
Jeotgalicoccus	0	0	0
Lachnoclostridium	1	1	0
Lachnospira	0	0	0
Lachnospiraceae (A2)	0	0	0
Lachnospiraceae (ASF356)	0	0	0
Lachnospiraceae (GCA900066575)	0	0	0
Lachnospiraceae (UCG001)	0	0	0
Lachnospiraceae (UCG004)	0	0	0
Lachnospiraceae (UCG006)	0	0	0
Lachnospiraceae (unassigned)	0	0	0
Lachnospiraceae (uncultured)	0	0	0
Lachnospiraceae FCS020 group	0	0	0
Lachnospiraceae NK4A136 group	0	0	0
Lactobacillaceae (unassigned)	0	0	0
Lactobacillus	1	0	1
Marvinbryantia	0	0	0
Monoglobus	0	1	0
Mucispirillum	0	0	0
Muribaculaceae	0	0	0
Muribaculum	1	1	0
Odoribacter	1	1	0
Oscillibacter	0	0	0
Oscillospira	0	0	0
Oscillospiraceae (UCG005)	0	0	0
Oscillospiraceae (unassigned)	0	0	0
Oscillospiraceae (uncultured)	0	0	0
Oscillospiraceae NK4A214 group	0	0	0
Oscillospirales (UCG010)	0	0	0
Oscillospirales (unassigned)	0	0	0
Oscillospirales uncultured	0	0	0
Paludicola	0	0	0
Parabacteroides	1	1	1
Parasutterella	0	0	0
Peptococcaceae (uncultured)	0	0	0
Peptococcus	0	0	0
Peptostreptococcaceae (unassigned)	0	0	0
Planococcaceae (unassigned)	0	0	0
Prevotella	1	1	0
Prevotellaceae (UCG001)	0	0	0
Pseudomonas	0	0	0
Rhodospirillales (uncultured)	0	0	0
Romboutsia	0	0	0
Roseburia	1	1	0
Ruminococcaceae	0	0	0
Ruminococcaceae (UBA1819)	0	0	0
Ruminococcaceae (unassigned)	0	0	0
Ruminococcaceae (uncultured)	0	0	0
Ruminococcus	1	1	1
Shuttleworthia	0	0	0
Sporosarcina	0	0	0
Staphylococcus	1	0	0
Streptococcus	1	1	0
Turicibacter	1	0	0
Tyzzerella	0	0	0
Unassigned	0	0	0
